# Supplementary material for: Community Structure, Drivers, and Potential Functions of Different Lifestyle Viruses in Chaohu Lake
Source: Viruses. 2024 Apr 11;16(4):590. doi: 10.3390/v16040590 (PMC11053968; doi:10.3390/v16040590)
Supplement: Supplementary file 1 [file viruses-16-00590-s001.zip]

Archive with 2 entries (2 files):
- Supplementary materials.pdf
- Supplementary Tables.xlsx
